# Supplementary material for: Sensitivity of musculoskeletal models to variation in muscle architecture parameters
Source: Evol Hum Sci. 2022 Feb 15;4:e6. doi: 10.1017/ehs.2022.6 (PMC10426084; doi:10.1017/ehs.2022.6)
Supplement: Supplementary file 1 [file S2513843X22000068sup001.zip]

Archive with 3 entries (3 files):
- supplement.docx
- figure A2.tiff
- figure A1.tiff
